# Supplementary material for: Plasmonic Metamaterial Ag Nanostructures on a Mirror for Colorimetric Sensing
Source: Nanomaterials (Basel). 2023 May 16;13(10):1650. doi: 10.3390/nano13101650 (PMC10220596; doi:10.3390/nano13101650)
Supplement: Supplementary file 1 [file nanomaterials-13-01650-s001.zip]

Archive with 1 entries (1 files):
- nanomaterials-2332233-supplementary.pdf
